# Supplementary material for: Design, Synthesis and In Vitro Investigation of Cabozantinib-Based PROTACs to Target c-Met Kinase
Source: Pharmaceutics. 2022 Dec 16;14(12):2829. doi: 10.3390/pharmaceutics14122829 (PMC9781691; doi:10.3390/pharmaceutics14122829)
Supplement: Supplementary file 1 [file pharmaceutics-14-02829-s001.zip]

Archive with 1 entries (1 files):
- pharmaceutics-2052913-supplementary.pdf
